# Supplementary material for: Pupil size as an indicator of cognitive activity in mild Alzheimer’s disease
Source: EXCLI J. 2022 Jan 17;21:307–16. doi: 10.17179/excli2021-4568 (PMC8977451; doi:10.17179/excli2021-4568)
Supplement: Supplementary data [file EXCLI-21-307-s-001.xlsx]

## Sheet: raw data to Figure 1
group	MMSE	digit.forward	digit.backward	pupil.counting	pupil.forward	pupil.backward
Alzheimer	20	3	4	1.51	1.44	2.89
Alzheimer	23	4	3	1.29	2.37	2.42
Alzheimer	24	4	3	1.18	2.72	1.87
Alzheimer	25	7	5	1.66	2.45	1.68
Alzheimer	24	5	2	2.29	1.71	2.37
Alzheimer	23	5	4	1.76	2.11	2.22
Alzheimer	24	5	3	1.72	1.99	2.02
Alzheimer	23	5	5	1.32	1.67	2.81
Alzheimer	22	4	2	1.84	1.41	1.68
Alzheimer	24	3	4	2.13	2.01	2.41
Alzheimer	20	7	4	1.78	2.71	2.21
Alzheimer	22	5	3	1.26	2.36	1.45
Alzheimer	25	4	3	1.29	1.55	1.69
Alzheimer	25	4	4	1.41	1.98	2.11
Alzheimer	22	3	3	1.45	1.35	1.86
Alzheimer	21	4	3	1.46	1.76	1.89
Alzheimer	22	5	4	1.69	2.12	2.21
Alzheimer	24	4	3	2.02	1.56	1.49
Alzheimer	23	5	4	1.22	1.59	2.59
Alzheimer	21	6	3	1.81	2.14	1.69
Alzheimer	20	4	4	1.92	1.99	2.27
Alzheimer	20	5	3	2.21	2.22	2.16
Alzheimer	25	3	4	2.01	2.03	2.37
Alzheimer	20	4	5	1.88	2.32	2.47
Control	27	5	4	2.1	2.8	3.32
Control	28	4	5	2.55	2.99	3.31
Control	29	6	3	2.02	2.22	2.98
Control	27	7	5	1.45	1.87	2.45
Control	27	5	4	1.46	1.94	2.99
Control	28	4	5	1.23	1.56	3.32
Control	28	6	5	2.75	3.34	3.98
Control	29	6	4	1.56	3.01	3.54
Control	27	5	4	1.67	2.34	2.65
Control	27	7	5	1.53	3.62	3.65
Control	27	5	4	1.68	2.43	3.34
Control	28	6	5	1.99	3.57	3.65
Control	29	6	5	2.01	2.56	4.12
Control	29	5	4	2.87	2.01	3.01
Control	28	6	5	2.22	3.02	3.45
Control	30	5	4	1.65	2.86	3.37
Control	27	7	5	3.1	3.67	3.67
Control	27	5	4	2.02	2.56	2.78
Control	28	6	4	2.21	3.33	2.66
Control	29	5	5	3.78	3.35	3.68
Control	28	5	5	2.05	2.31	4.14
Control	27	7	5	1.45	3.89	4.12
Control	28	6	4	2.88	3.32	2.84
Control	28	7	5	1.89	3.98	3.58
Legend: Group (Alzheimer vs Control group)
MMSE: Mini Mental State Examination
digit.forward: performances on forward digit
digit.backward: pupil size during backward digits
pupil.counting: pupil size during the control "counting" condition
pupil.forward: pupil size during forward spans
pupil.backward: pupil size during backward spans
